# Supplementary material for: The CHALO! Study Results of a Randomized Controlled Trial to Reduce Risk of Childhood Dental Caries and Obesity
Source: Int J Environ Res Public Health. 2026 Jun 25;23(7):837. doi: 10.3390/ijerph23070837 (PMC13411643; doi:10.3390/ijerph23070837)
Supplement: Supplementary file 1 [file ijerph-23-00837-s001.zip]

Archive with 4 entries (4 files):
- CHALO! consort_2025_checklist -revised-20260624.pdf
- Chalo! supplementary table S1.pdf
- Chalo! supplementary table S2.pdf
- CHALO! Supplementary table S3 - Multiple Imputation_20260530.xlsx
