# Supplementary material for: The CHALO! Study Results of a Randomized Controlled Trial to Reduce Risk of Childhood Dental Caries and Obesity
Source: Int J Environ Res Public Health. 2026 Jun 25;23(7):837. doi: 10.3390/ijerph23070837 (PMC13411643; doi:10.3390/ijerph23070837)
Supplement: Supplementary file 1 [file ijerph-23-00837-s001.zip › CHALO! Supplementary table S3 - Multiple Imputation_20260530.xlsx]

## Sheet: Sheet1
	Supplementary Table S3: Sensitivity analysis using multiple imputation for the primary outcome combined bottle/sippy cup usage.
		Primary Analysis			Multiple Imputation
	Parameter	Estimate	SE	P-value	Estimate	SE	Pr > |t|
	Intercept	4.2488	0.9932	<.0001	3.47122	0.981438	0.0005
	household_income_bs	-0.07116	0.05079	0.1618	-0.034625	0.026617	0.2059
	dem_mom_education_bs	-0.01698	0.04581	0.7111	-0.005849	0.042763	0.8914
	years_mom_bs	0.07068	0.02602	0.0068	0.062034	0.023732	0.009
	heritage_score_bs	-0.08171	0.07774	0.2936	-0.058337	0.070411	0.4074
	mainstream_score_bs	0.06591	0.07171	0.3585	0.000897	0.060819	0.9882
	tension_avg_bs	-0.1706	0.4966	0.7314	0.073919	0.605766	0.9037
	economic_decision_bs	-0.1379	0.1065	0.1958	-0.053087	0.097794	0.5873
	family_size_bs	-0.3125	0.2742	0.2549	-0.295503	0.25591	0.2482
	freedom_movement_bs	0.008231	0.077	0.9149	0.023968	0.067768	0.7236
	coercive_control_bs	0.2386	0.2407	0.3221	0.369246	0.37771	0.3347
	gender_attitude_bs	-0.1335	0.1303	0.3059	-0.079658	0.118711	0.5022
	month	-0.04498	0.002038	<.0001	-0.048929	0.001958	<.0001
	trt	-0.2548	0.2358	0.2802	-0.201772	0.212496	0.3423
	month*trt	-0.03905	0.003198	<.0001	-0.035247	0.002953	<.0001
